# Supplementary material for: Role of Erythropoietin Receptor Signaling in Macrophages or Choroidal Endothelial Cells in Choroidal Neovascularization
Source: Biomedicines. 2022 Jul 9;10(7):1655. doi: 10.3390/biomedicines10071655 (PMC9312702; doi:10.3390/biomedicines10071655)
Supplement: Supplementary file 1 [file biomedicines-10-01655-s001.zip]

Archive with 2 entries (2 files):
- Figure S1.PNG
- Table S1.xlsx
