# Supplementary material for: Role of Erythropoietin Receptor Signaling in Macrophages or Choroidal Endothelial Cells in Choroidal Neovascularization
Source: Biomedicines. 2022 Jul 9;10(7):1655. doi: 10.3390/biomedicines10071655 (PMC9312702; doi:10.3390/biomedicines10071655)
Supplement: Supplementary file 1 [file biomedicines-10-01655-s001.zip › Table S1.xlsx]

## Sheet: Taqman_Probes
Catalog Number	Gene Symbol	Description
Hs00959427_m1	EPOR	Human erythropoietin receptor
Hs01060665_g1	ACTB	Human beta (β)-acin
Mm00833882_m1	Epor	Murine erythropoietin receptor
Mm00607939_s1	Actb	Murine beta (β)-acin
